# Supplementary material for: Distinct fibroblast subsets regulate lacteal integrity through YAP/TAZ-induced VEGF-C in intestinal villi
Source: Nat Commun. 2020 Aug 14;11:4102. doi: 10.1038/s41467-020-17886-y (PMC7428020; doi:10.1038/s41467-020-17886-y)
Supplement: Supplementary file 4 — Source Data [file 41467_2020_17886_MOESM4_ESM.xlsx]

## Sheet: Fig. 1
Fig. 1c																																	Fig. 1e
		Lacteal surface area/villi (µm)								Lacteal length (µm)								Villi length (µm)								Villi width (µm)								Number of sprouts				Number of branching				Number of Prox1+ LECs				Number of Prox1+Edu+ LECs
		Duodenum		Jejunum		Ileum				Duodenum		Jejunum		Ileum				Duodenum		Jejunum		Ileum				Duodenum		Jejunum		Ileum				n = 5 mice/group	WT	Lats1/2iΔPβC		n = 5 mice/group	WT	Lats1/2iΔPβC		n = 5 mice/group	WT	Lats1/2iΔPβC		n = 5 mice/group	WT	Lats1/2iΔPβC
	n = 5 mice/group	WT	Lats1/2iΔPβC	WT	Lats1/2iΔPβC	WT	Lats1/2iΔPβC		n = 5 mice/group	WT	Lats1/2iΔPβC	WT	Lats1/2iΔPβC	WT	Lats1/2iΔPβC		n = 5 mice/group	WT	Lats1/2iΔPβC	WT	Lats1/2iΔPβC	WT	Lats1/2iΔPβC		n = 5 mice/group	WT	Lats1/2iΔPβC	WT	Lats1/2iΔPβC	WT	Lats1/2iΔPβC			#1	0.04	8		#1	0	12.6667		#1	7	18		#1	0.48	5.7083
	#1	8608	15042	7158	10712	3622	9142		#1	512	418	257	313	207	214		#1	545	492	362	342	304	271		#1	207	174	179	133	104	81.2			#2	0	7.6667		#2	0	10.6667		#2	7	16		#2	0.25	7.1111
	#2	6708	14442	6454	10288	3566	4386		#2	640	474	320	305	179	239		#2	583	556	383	350	267	264		#2	200	126	174	130	93.1	83.6			#3	0	10.3333		#3	0	15.3333		#3	8	15		#3	0.4167	5.8947
	#3	7766	14596	8170	9792	3480	5122		#3	368	465	238	356	140	231		#3	539	529	358	382	267	275		#3	167	125	171	117	111	93.2			#4	0	9.3333		#4	0	11.3333		#4	5	12		#4	0.3636	7.4545
	#4	7218	11048	7022	7710	5630	6464		#4	378	481	297	336	131	247		#4	610	546	364	384	271	272		#4	149	126	170	121	112	80.2			#5	0.07	8.3333		#5	0	9.3333		#5	7	19		#5	0.25	5.7273
	#5	8412	14992	8654	9380	2664	3744		#5	601	557	248	281	153	259		#5	602	645	329	348	283	295		#5	180	134	203	127	101	107			Mean	0.022	8.73332		Mean	0	11.8667		Mean	6.8	16		Mean	0.35206	6.37918
	#6	8450	14074	7734	15806	5530	6372		#6	388	421	235	305	164	272		#6	643	516	351	346	280	304		#6	174	116	176	127	103	85.2			SD	0.0319374	1.09034		SD	0	2.28035		SD	1.09545	2.73861		SD	0.101873	0.836924
	#7	7992	12076	9226	6578	2768	7618		#7	528	470	259	246	141	270		#7	635	538	332	289	255	306		#7	172	106	186	159	97.2	96.6			P value	0.0079			P value	0.0079			P value	0.0079			P value	0.0079
	#8	8552	18876	6672	8332	2652	5108		#8	395	438	193	303	183	266		#8	658	490	350	330	278	293		#8	164	108	187	140	93.7	86.7			Two-tailed Mann-Whitney U test				Two-tailed Mann-Whitney U test				Two-tailed Mann-Whitney U test				Two-tailed Mann-Whitney U test
	#9	9094	8734	9274	6892	3332	6294		#9	334	532	278	302	171	246		#9	561	596	349	328	277	277		#9	191	122	134	112	95.9	93.5
	#10	6898	13896	5418	10772	2682	6362		#10	312	522	303	294	137	252		#10	648	568	358	350	248	271		#10	155	119	147	110	124	104
	#11	9144	13370	5564	10206	2532	4348		#11	399	449	229	335	183	195		#11	626	523	337	361	277	258		#11	183	119	147	138	114	109
	#12	9248	12646	5688	10488	4772	5588		#12	559	548	275	377	140	235		#12	648	604	328	422	259	263		#12	140	140	135	127	116	89.6
	#13	7491	12380	6352	9302	4154	5428		#13	275	494	175	317	171	232		#13	540	564	326	348	263	274		#13	154	98.7	161	129	95.9	88.7
	#14	6797	16623	5966	10636	3176	4602		#14	498	561	283	271	156	224		#14	586	616	360	308	250	291		#14	175	109	135	127	123	78.5
	#15	7800	12629	5708	7937	4558	10058		#15	366	540	197	294	162	206		#15	559	585	318	340	251	293		#15	183	122	158	158	109	92.3
	#16	7143	20569	5266	7041	2376	8406		#16	414	501	242	278	159	241		#16	578	568	380	338	269	285		#16	186	165	162	107	115	99.3
	#17	6096	15924	6874	9791	3804	6412		#17	311	572	255	279	160	258		#17	550	624	357	318	273	287		#17	201	123	169	115	132	89.5
	#18	5651	20379	4490	12099	3468	5844		#18	294	560	285	259	189	252		#18	572	607	351	303	286	267		#18	247	124	159	127	121	91.8
	#19	7419.71	21452	4789	10516	4570	6188		#19	428	498	272	313	177	244		#19	534	556	376	352	282	249		#19	183	126	193	140	121	97.2
	#20	7579	9450	5927	6203	4259	4753		#20	368	454	218	280	175	258		#20	579	530	322	323	293	269		#20	172	162	199	143	132	95.7
	#21	8195.06	17301	5632	8543.13	3598	3642		#21	341	516	297	270	180	229		#21	567	572	389	315	260	306		#21	181	100	161	112	133	94.9
	#22	8312.79	15597.7	6021	6671.43	2501	5999		#22	489	476	212	319	197	210		#22	600	530	369	352	239	240		#22	167	142	156	151	136	89
	#23	8769.2	16111.2	4770	10257.8	2744	5309		#23	398	479	274	313	181	211		#23	609	556	363	348	290	248		#23	141	106	152	138	114	101
	#24	6963.18	12398.5	4514	7107.72	2906	5154		#24	477	537	217	336	178	209		#24	558	580	377	382	302	243		#24	177	128	158	143	107	91
	#25	8007.53	18535.2	5206	7235.67	3471	4649		#25	439	492	256	337	181	222		#25	609	560	315	394	286	258		#25	203	118	176	131	122	103
	#26	8258.31	19445.7	3678.44	5644.39	2785.74	3838		#26	413	523	241	345	175	270		#26	627	586	347	381	293	251		#26	155	97	181	139	116	110
	#27	8759.9	17574.7	3941.38	6013.52	2681.33	3798		#27	400	505	222	257	182	206		#27	606	562	339	329	236	251		#27	135	117	186	125	146	111
	#28	5892.44	12358.5	5774.13	8537.83	2343.35	9436		#28	362	433	260	275	184	187		#28	558	489	424	318	275	239		#28	154	134	158	125	131	89
	#29	5876.7	17343.2	4878.76	8811.3	3395.4	5418.63		#29	409	480	321	291	165	194		#29	512	538	430	322	277	243		#29	227	133	141	135	129	106
	#30	4869.36	22925.7	4610.07	9770.39	3279.03	6238.38		#30	408	513	283	299	151	213		#30	567	579	404	349	259	255		#30	135	112	134	131	118	91
	#31	6912.82	22478.2	4504.51	6134.33	3593.8	4422.59		#31	366	522	233	262	149	223		#31	499	566	344	322	267	265		#31	174	145	151	116	103	87
	#32	7475.02	15447.5	4748.89	7685	2969.15	4383.84		#32	313	424	209	303	146	208		#32	436	494	337	342	253	247		#32	192	94	180	121	130	103
	#33	6589.17	16864.1	5136.52	9194.1	3891.97	5353.3		#33	341	417	255	308	151	225		#33	424	506	386	353	289	269		#33	181	184	132	137	133	93
	#34	5950.72	17437.9	4114.04	9532.28	2615.78	6824.3		#34	307	410	252	325	152	161		#34	449	499	353	354	287	269		#34	180	186	166	137	113	119
	#35	6563.9	22026.9	4981.19	7065.75	3060.81	5321.11		#35	371	471	290	297	132	209		#35	481	514	335	337	280	222		#35	166	140	163	125	137	105
	#36	8827.6	17654.5	4401.21	9463.51	3369.66	4083.03		#36	418	450	222	275	154	210		#36	529	503	374	322	249	222		#36	183	143	152	123	136	111
	#37	8546.3	14904.7	4618.48	7230.16	3445.29	5192.35		#37	393	443	234	307	127	206		#37	517	505	368	347	285	232		#37	182	149	131	134	118	109
	#38	5586.31	12646.3	4221.82	8762.86	2731.69	6619.47		#38	314	439	242	220	152	210		#38	554	483	374	278	261	232		#38	169	129	136	114	129	112
	#39	6591.24	24605.7	5590.41	8133.68	2578.55	6863.42		#39	349	466	259	371	188	232		#39	550	542	413	397	267	208		#39	202	124	123	130	127	113
	#40	8362.02	14980.8	5730.22	8109.44	3235.33	5252.79		#40	351	466	282	306	168	233		#40	574	549	377	345	304	227		#40	225	95	127	126	168	118
	#41	6167.65	14403.5	5953.23	11979.5	3618.38	6696.4		#41	343	481	197	299	134	212		#41	542	538	376	348	278	242		#41	170	142	140	138	138	129
	#42	8352.72	20118.1	6322.25	8497.26	4253.27	4335.2		#42	355	441	188	339	190	215		#42	566	510	350	372	301	240		#42	177	153	122	123	186	89
	#43	9486.89	18799.2	6033.17	7493.3	3639.09	6217.21		#43	347	461	295	293	147	243		#43	563	514	384	350	282	230		#43	174	129	134	112	153	94
	#44	6393.78	17081.9	3183.12	13386.5	3378.18	4792.48		#44	380	455	250	312	175	245		#44	589	512	376	361	288	241		#44	171	125	156	121	120	103
	#45	8824.96	17600.3	5830.14	8103.58	3391.66	5330.8		#45	397	325	199	265	169	165		#45	573	497	331	294	331	268		#45	180	121	146	119	163	94
	#46	8424.22	15342.8	3913.6	10247.7	3682.64	4037.57		#46	365	427	195	209	206	192		#46	544	493	342	253	345	246		#46	167	132	119	112	131	115
	#47	6199.51	17684.6	4654.42	8318.31	2813.93	6988.63		#47	380	426	238	289	212	192		#47	583	504	371	351	289	244		#47	208	135	131	113	149	113
	#48	8291.04	17475.4	5761.86	12950.4	3304.67	4256.42		#48	375	459	222	303	170	184		#48	571	531	342	344	348	263		#48	171	110	138	129	194	104
	#49	7644.23	26458.6	4347.86	12219.2	2702.07	7819.5		#49	353	464	247	326	167	175		#49	575	533	368	367	367	298		#49	168	121	114	134	124	91
	#50	8426.62	13365.2	4887.23	10323	3070.12	5242.32		#50	373	465	242	303	172	141		#50	558	525	364	330	301	248		#50	160	157	122	124	130	98
	#51	7349.48	21398.2	4401.92	14612.4	3551.71	4502.79		#51	328	478	262	315	224	174		#51	551	510	377	341	324	246		#51	202	143	123	103	121	105
	#52	8162.2	17412.5	4119.12	6252.15	3202.68	4311.46		#52	329	450	254	315	189	180		#52	560	499	374	357	267	234		#52	192	111	126	117	125	108
	#53	7658.51	20525.4	3885.21	9356.5	4379.63	7176.34		#53	333	451	268	332	215	183		#53	595	605	371	378	280	217		#53	159	100	135	102	115	103
	#54	6541.15	24074.7	4756.41	11964.8	4259.7	6611.94		#54	395	559	223	271	231	183		#54	561	595	342	306	306	247		#54	175	186	155	124	113	109
	#55	6048.22	19242.2	3570.1	11719.5	3598.99	4715		#55	304	542	262	273	220	183		#55	561	527	364	325	278	259		#55	174	131	173	119	115	105
	#56	7246.07	18219.8	4580.66	11515.5	2501.56	4041.71		#56	375	497	220	303	203	170		#56	597	536	360	357	307	265		#56	207	171	148	104	111	121
	#57	8979.63	25461.1	5130.54	15162.9	2744.86	4963.73		#57	440	504	270	333	265	176		#57	623	577	343	376	339	233		#57	208	148	146	124	110	125
	#58	8621.01	17578.3	4267.78	12931.7	2906.65	4383.55		#58	298	538	206	331	189	193		#58	522	647	307	376	227	243		#58	181	122	130	105	157	102
	#59	9980.05	19834.6	4387.93	7226.46	4326.22	3439.69		#59	420	594	260	287	233	179		#59	598	508	360	364	283	260		#59	159	119	124	79	125	98
	#60	7630.04	12959.5	5718.7	8880.64	2162.96	4122.26		#60	305	445	179	362	193	169		#60	592	510	339	387	279	252		#60	165	126	173	88	132	117
	#61	8767.52	18665.7	4758.46	7932.95	2811.18	4324.91		#61	444	470	203	332	245	200		#61	614	549	359	375	269	271		#61	189	144	154	75	121	107
	#62	9122.77	19334.1	4471.22	13658.9	3193.7	3614.55		#62	380	511	245	303	213	206		#62	613	511	341	353	313	267		#62	162	127	152	92	110	107
	#63	7538.23	11628	4272.15	13726.5	2149.44	4000.99		#63	392	450	308	324	187	214		#63	591	578	495	362	250	257		#63	190	97	168	132	154	134
	#64	7420.15	14549.5	4439.03	9437.73	2496.43	4270.52		#64	273	531	225	280	184	205		#64	530	514	409	309	262	256		#64	206	105	138	102	138	132
	#65	7146.99	12223.6	4080.72	8664.84	4291.96	6317.11		#65	369	466	245	273	206	219		#65	567	537	373	306	289	257		#65	206	120	151	108	108	109
	#66	7204.07	20385.7	3484.59	9974.23	4432.11	7477.39		#66	211	488	269	249	141	216		#66	421	547	394	280	251	267		#66	259	118	167	110	118	80
	#67	9301.35	19866.7	3915.74	7129.18	2901.2	4407.44		#67	328	495	300	247	187	202		#67	526	582	408	298	253	282		#67	171	127	165	129	110	74
	#68	8429.6	29077.9	5042.02	7658.56	3117.37	4918.82		#68	378	530	266	298	180	204		#68	568	528	410	357	275	262		#68	207	181	154	92	158	91
	#69	5958.06	23138.1	4915.65	14954.1	2693.45	5460.35		#69	316	469	313	333	182	234		#69	583	538	422	365	253	277		#69	177	149	190	105	127	90
	#70	9061.53	15888.3	4792.98	18638.6	4059.09	3938.64		#70	451	484	373	338	200	245		#70	608	551	418	379	241	249		#70	192	168	160	102	141	86
	#71	8345.53	15187.1	4726.03	11680.5	3321.2	4292.42		#71	445	510	297	308	144	209		#71	612	534	433	345	275	253		#71	196	184	184	115	133	79
	#72	6112.88	16973.2	4763.07	16836.3	3280.44	4315.38		#72	334	483	284	262	181	209		#72	571	524	435	299	287	300		#72	155	132	191	131	117	86
	#73	7277.3	20303.7	5052.65	12316.1	3121.23	6447.76		#73	336	484	258	314	187	206		#73	547	560	398	340	271	297		#73	164	114	170	85	105	102
	#74	9181.25	24485.7	7654.22	12877.2	2811.12	6042.88		#74	282	512	311	279	178	189		#74	552	593	423	329	278	254		#74	159	122	167	99	136	103
	#75	7727.65	21781	5025.32	11171.9	2655.43	4216.06		#75	345	557	262	266	187	217		#75	621	624	400	330	288	284		#75	183	118	179	119	127	95
	#76	6488.17	26592.9	5666.6	15084.5	2916.12	4837.83		#76	431	576	227	311	155	212		#76	588	645	372	352	278	277		#76	196	126	133	122	141	85
	#77	8260.21	14678	5127.81	9044.55	4271.24	4704.34		#77	361	594	235	335	168	226		#77	653	566	369	375	270	282		#77	151	121	144	102	127	70
	#78	8134.75	13346.2	4064.42	8750.94	3445.44	7200.87		#78	403	509	300	357	149	193		#78	659	587	428	380	283	300		#78	157	124	159	89	140	104
	#79	8738.17	19884.1	4701.41	9536.26	3031.93	5668.08		#79	461	527	332	264	173	208		#79	642	675	441	299	286	259		#79	139	126	162	96	149	83
	#80	8923.38	28433.2	6312.76	10572.8	2449.78	5952.48		#80	361	632	320	274	159	220		#80	627	640	445	297	266	296		#80	139	118	134	100	139	71
	#81	9863.6	13031	5977.59	14936.2	3380.48	3941.78		#81	361	597	251	372	221	190		#81	640	677	395	403	285	287		#81	134	126	144	98	132	103
	#82	8218.01	12072.6	8067.19	15453.6	3159.72	7007.33		#82	451	633	314	350	173	229		#82	659	582	414	381	275	284		#82	152	130	173	109	146	94
	#83	6068.88	17877.9	6454.52	13882.8	2655.02	4873.36		#83	406	521	228	329	176	227		#83	666	615	393	365	279	253		#83	159	138	138	114	153	115
	#84	6913.86	19791	5370.58	12490.5	2548.67	4496.83		#84	324	558	338	303	234	214		#84	642	667	430	329	280	274		#84	161	125	170	110	163	91
	#85	7049.76	22007.7	4018.36	6127.16	3801.74	7158.65		#85	344	602	220	352	163	206		#85	621	605	411	398	296	257		#85	154	132	142	112	185	70
	#86	7451.13	15989.1	4860.99	15156.3	3246.26	6622.95		#86	430	563	294	421	175	186		#86	640	682	440	465	286	266		#86	147	159	132	91	145	82
	#87	8079.46	18259.7	6382.7	9996.8	3428.43	6727.95		#87	393	619	330	372	191	234		#87	647	722	439	407	252	284		#87	156	127	163	97	134	110
	#88	9395.55	19925.8	4655.68	14241.6	2656.13	6605.19		#88	358	658	257	436	169	236		#88	639	647	380	465	276	264		#88	153	103	169	103	132	89
	#89	8322.16	24475.4	5082.19	11610.6	3544.01	4758.68		#89	513	593	294	268	183	229		#89	658	658	383	306	290	274		#89	121	112	147	109	102	82
	#90	7355.86	22583.1	6530.32	12146.7	2408.54	6175.56		#90	259	584	317	365	176	202		#90	506	647	450	409	310	262		#90	133	121	140	118	124	100
	#91	9342.89	26725.3	5373.22	19948.3	3829.04	5332.85		#91	377	590	341	398	182	213		#91	635	620	428	434	285	253		#91	175	121	152	114	125	111
	#92	6725.71	21896.2	4443.19	18014.4	5098.9	7261.86		#92	252	543	319	360	201	230		#92	532	568	400	400	287	268		#92	157	139	174	112	128	100
	#93	6336.14	26247	4808.28	14829.8	3088.8	8296.09		#93	307	521	261	355	235	199		#93	653	631	407	388	279	293		#93	184	121	130	105	125	85
	#94	9720.14	17631.1	5767.85	15216.2	5005.4	6743.01		#94	292	556	278	358	197	207		#94	572	549	382	392	220	254		#94	225	150	159	120	137	109
	#95	8114.21	19072.5	6394.56	11404.2	3197.88	7687.73		#95	409	486	238	316	192	180		#95	634	632	431	340	305	253		#95	175	125	117	113	168	77
	#96	6868.89	22130.1	5120.22	12886.9	4230.06	6881.48		#96	318	589	205	342	194	229		#96	578	562	375	380	282	258		#96	150	125	135	135	154	110
	#97	7669.94	16387.6	4005.38	13334.4	2076.24	4500.17		#97	369	518	293	366	204	238		#97	611	522	463	408	245	268		#97	132	116	154	130	157	97
	#98	7945.71	16256.5	5012.79	11759.2	3335.26	4545.81		#98	306	452	227	417	193	226		#98	586	629	426	446	289	256		#98	138	134	149	114	116	101
	#99	6296.95	11774.3	5259.07	10517.4	2924.17	5746.62		#99	295	581	262	492	190	223		#99	625	566	398	515	301	286		#99	159	119	158	110	114	84
	#100	6810.78	21647.3	4064.77	8037.18	2713.96	6374.77		#100	433	516	287	371	183	220		#100	646	651	384	420	280	289		#100	171	124	184	139	117	101
	#101	7943.24		6217.26	9911.87	2916.3	6936.21		#101	513	566	216	331	204	222		#101	639	688	351	386	260	320		#101	166	122	160	117	119	75
	#102			4532.06	10686.2	3246.77	4798.43		#102	267	637	217	387	203	204		#102	451	654	354	428	286	290		#102	135	128	144	120	102	97
	#103			6445.17	8894.8	2568.22	3376.31		#103	404	580	237	412	215	264		#103	674	632	399	435	264	278		#103	189	112	185	122	118	92
	#104			5679.49	6901.69	2942.12	4810.62		#104	281	580	293	325	206	259		#104	617	548	372	351	229	294		#104	148	132	153	122	120	116
	#105			5244.55	6699.89	2063.36	3637.4		#105	421	486	261	392	194	207		#105	665	625	364	414	238	301		#105	159	155	145	121	120	96
	#106			5788.49	9727.33		4872.51		#106	449	578	271	400	186	222		#106	655	511	373	424	254	303		#106	187	131	167	137	121	100
	#107			5177.75	8180.14		4419.94		#107	316	449	304	401	168	253		#107	617	651	414	419	258	281		#107	158	123	156	136	125	101
	#108			5760.72	8453.7		8371.66		#108	294	585	269	370	213	251		#108	632	580	402	409	305	268		#108	179	156	175	130	125	84
	#109			4157.34	7203.84		6493.15		#109	366	528	233	363	179	250		#109	675	651	397	406	276	266		#109	167	144	168	115	121	101
	#110			4131.85	5287.99		8637.35		#110	274	600	273	355	183	260		#110	578	562	407	387	256	271		#110	197	164	168	114	97	92
	#111			3271.56			5875.48		#111	368	507	306	373	222	226		#111	600	536	418	419	275	306		#111	203	136	161	125	110	87
	#112			4348.6			9215.04		#112	258	483	230	416	200	244		#112	484	548	386	451	278	310		#112	192	143	134	117	107	77
	#113			3107.86			7861.31		#113	439	492	271	380	210	241		#113	691	558	393	410	287	289		#113	158	142	110	120	95	93
	#114			3613.95			7211.74		#114	366	507	268	414	209	227		#114	705	663	431	448	291	288		#114	180	135	154	136	102	82
	#115			3182.35			8657.27		#115	385	599	276	375	213	220		#115	660	640	408	407	260	281		#115	192	140	127	141	102	77
	#116			2678.42			13339.6		#116	261	592	325	394	173	239		#116	524	555	419	429	267	330		#116	192	130	153	99	104	93
	#117			3534.45			9267.83		#117	325	517	274	372	195	226		#117	616	590	402	410	326	306		#117	183	153	148	111	111	77
	#118			3766.05			9317.65		#118	332	586	377	402	203	228		#118	623	620	447	432	284	310		#118	156	125	138	98	112	106
	#119			4786.25			6797.25		#119	283	574	303	375	218	230		#119	577	739	448	407	276	332		#119	158	121	127	103	115	70
	#120			4337.08			6278.01		#120	358	697	278	417	173	218		#120	671	554	411	460	288	279		#120	184	121	139	112	103	91
	#121			2813.21			5620.29		#121	402	491	340	374	192	244		#121	633	605	396	410	288	294		#121	148	165	160	102	119	104
	#122			3319.67			5578.92		#122	493	569	321	352	200	203		#122	608	617	416	385	287	301		#122	181	144	125	138	129	97
	#123			3807.23			4829.87		#123	398	535	289	351	177	200		#123	535	565	398	394	270	299		#123	205	163	144	131	122	101
	#124			4372.42			6232.74		#124	470	514	275	390	188	229		#124	605	628	410	427	263	272		#124	199	135	144	113	109	100
	#125			3724.75			5862.26		#125	470	578	267	369	200	248		#125	545	599	415	403	276	295		#125	173	133	131	128	107	93
	#126			3413.71			7820.85		#126		546	287	343	173	202		#126		616	385	399		264		#126	179	138	165	163	121	97
	#127			3494.6			9369.62		#127		587	251	418	204	230		#127		683	368	455		292		#127	204	147	150	135	111	87
	#128			2597.99			5972.4		#128		613	279	384	240	213		#128		709	377	422		291		#128	152	154	157	152	125	78
	#129			2635.73			5500.84		#129		665	315	406	196	184		#129		589	399	448		318		#129	161	145	167	142	123	97
	#130			2402.23			6420.98		#130		530	261	392	162	224		#130		577	361	426		301		#130	186	148	157	134	121	101
	#131			3472.05			6498.24		#131		537	287	420	183	260		#131			417	458		327		#131	186	140	151	140	113	98
	#132			2812.14			6185.92		#132				383	212	230		#132				423		312		#132	182	143	169	102	114	103
	#133			2676.39					#133				429	200	226		#133				466		310		#133	167	125	161	95	116	103
	Mean	7697.39	17890.8	4972.96	10337.4	3293.3	5865.43		#134				322	223	225		#134				359		310		#134	197	153	144	96	118	92
	SD	1113.48	4357.19	1314.92	3051.98	731.475	1640.41		#135				360	187	215		#135				396		323		#135	158	139	195	116	133	88
	P value	<0.000000000000001		<0.000000000000001		<0.000000000000001			#136				326	182	233		#136				365		313		#136	188	133	132	90	85	86
	Two-tailed Mann-Whitney U test								#137				370	167	210		#137				393		325		#137	145	148	137	160	104	84
									#138				361	208	232		#138				399		268		#138	142	126	148	140	102	92
									#139				329	186	221		#139				362		290		#139	167	148	121	147	111	83
									#140				378	191	253		#140				420				#140	195	152	133	144	110	90
									#141				389	134	286		#141				423				#141	241	114	132	129	116	71
									#142				322	160	260		#142				363				#142	143	129	123	150	116	101
									#143				439	148	256		#143				489				#143	138	156	155	121	113	107
									#144				389	174	253		#144				425				#144	114	137	147	132	111	88
									#145				398	196	257		#145				431				#145	160	141	187	117	117	84
									#146				403	185	278		#146				433				#146	187	141	162	115	122	91
									#147				370	186	273		#147				397				#147	143	158	177	109	92	97
									#148				424	188	248		#148				451				#148	157	168	153	128	120	97
									#149				376	160	236		#149				404				#149	173	153		148	103	92
									#150				404	170	230		#150				433				#150	124	138		109	109	93
									#151				436	180	256		#151				472				#151	179	156		127	106	91
									#152				337	190	226		#152				377				#152	142	124		124	103	99
									#153				402	225	217		#153				436				#153	166	154		107	94	83
									#154				397	208	241		#154				437				#154	180	175		135	103	79
									#155					211	240		Mean	587.272	574.962	383.893	376.494	278.352	272.698		#155	180	116		126	111	98
									#156					188	272		SD	55.5868	56.779	35.2818	48.4786	23.676	25.8029		#156		115		111	119	100
									#157					200	275		P value	0.0123		0.1484		0.0893			#157		115		137	112	77
									#158					164	281		Two-tailed Mann-Whitney U test								#158		126		129	141	84
									#159					224	253										#159		95		126	109	66
									#160					169	255										#160		96		113	133	93
									#161					172	291										#161		121		82	147	90
									#162					187	300										#162		86		111	84	108
									#163					183	345										#163		159		109	110	111
									#164					199	300										#164		132		126	98	97
									#165					194	246										#165		132		111	104	91
									#166					210	281										#166		146		123	102	88
									#167					200	284										#167		105		108	111	89
									#168					196	269										#168		124		111	114	92
									#169					188	294										#169		112			137	105
									#170					181	255										#170		111			152	97
									#171						260										#171		121			107	96
									#172						268										#172					122	99
									#173						267										#173					135	91
									#174						227										#174					132	95
									#175						219										#175					80	83
									#176						229										#176					87	101
									#177						244										#177					108	90
									#178						217										#178					111	100
									#179						211										#179					115	92
									#180						246										#180					133	94
									#181						254										#181					132	119
									#182						288										#182					124	97
									#183						251										#183					124	116
									#184						283										#184					135	89
									#185						252										#185					122	109
									#186						279										#186					158	105
									#187						277										#187					146	88
									#188						294										#188						90
									#189						239										#189						105
									#190						280										#190						112
									#191						236										#191						108
									#192						239										#192						111
									#193						248										#193						93
									#194						202										#194						99
									#195						221										#195						85
									#196						228										#196						100
									Mean	375.304	517.137	263.954	337.708	184.241	229.617										#197						81
									SD	72.2913	62.0415	39.9665	51.6507	24.6417	31.1495										#198						95
									P value	<0.000000000000001		<0.000000000000001		<0.000000000000001											#199						78
									Two-tailed Mann-Whitney U test																#200						103
																									#201						86
																									#202						96
																									#203						84
																									#204						85
																									#205						78
																									#206						86
																									#207						88
																									#208						111
																									#209						81
																									#210						75
																									#211						83
																									#212						103
																									#213						113
																									#214						95
																									#215						100
																									#216						90
																									#217						87
																									Mean	173.155	132.273	153.074	120.036	122.084	95.5101
																									SD	24.3335	19.8503	19.7725	16.5381	18.9141	12.1178
																									P value	<0.000000000000001		<0.000000000000001		<0.000000000000001
																									Two-tailed Mann-Whitney U test

## Sheet: Fig. 2
Fig. 2b									Fig. 2f					Fig. 2i
		Junction type (%)									Relative FI of BODIPY-FA at 46 min (AU)				Oil red O area/villi (%)
		Zipper-like		Mixed		Button-like				n = 7 or 8 mice/group	WT	Lats1/2iΔPβC			n = 4 mice/group	WT	Lats1/2iΔPβC
	n = 5 mice/group	WT	Lats1/2iΔPβC	WT	Lats1/2iΔPβC	WT	Lats1/2iΔPβC			#1	0.451653	0.932702			#1	2.5777	7.3366
	#1	0.1667	0.611125	0.305525	0.27775	0.527775	0.111125			#2	0.542462	0.991629			#2	3.4311	9.3333
	#2	0.1667	0.5278	0.3611	0.38885	0.4722	0.08335			#3	0.415882	0.873066			#3	2.4343	8.6822
	#3	0.22225	0.694475	0.3611	0.27775	0.41665	0.027775			#4	0.5357	0.860186			#4	2.2056	7.2437
	#4	0.083325	0.5278	0.277775	0.38885	0.6389	0.08335			#5	0.551813	0.696651			Mean	2.66217	8.14895
	#5	0.083325	0.5	0.249975	0.361125	0.6667	0.138875			#6	0.55978	0.914364			SD	0.535029	1.02736
	Mean Diff.	-0.4278		-0.02777		0.4556				#7	0.595984	0.76171			P value	0.0286
	Adjusted P value	1.04214e-08		0.781285		3.27662e-09				#8	0.524117	0.710489			Two-tailed Mann-Whitney U test
	Holm-Sidak's multiple comparisons test									#9	0.544734	0.82976
										#10	0.487693	1.13065
Fig. 2f										#11	0.485962	0.726401
		Normalized FI of BODIPY-FA (AU)								#12	0.529377	0.882487
		26min		36min		48min				#13	0.601444	0.712568
	n = 7 or 8 mice/group	WT	Lats1/2iΔPβC	WT	Lats1/2iΔPβC	WT	Lats1/2iΔPβC			#14	0.535903	0.833865
	#1	1	1	0.887045	0.949369	0.682681	0.851797			#15	0.432811	0.882912
	#2	1	1	0.552659	0.971754	0.469999	0.866626			#16	0.528561	1.05752
	#3	1	1	0.667219	0.917982	0.585788	0.796325			#17	0.563369	1.16862
	#4	1	1	0.660039	0.96838	0.555758	0.802942			#18	0.605285	0.788363
	#5	1	1	0.677666	0.94766	0.552375	0.854741			#19	0.525891	0.957804
	#6	1	1	0.665824	0.893682	0.507305	0.807434			#20	0.496731	0.845213
	#7	1	1	0.635764	1.05726	0.580474	0.822275			#21	0.587494	0.692939
	#8		1		0.743634		0.685714			#22	0.541492	1.02007
	Mean	1	1	0.678031	0.931216	0.562054	0.810982			#23	0.576755	0.693468
	SD	0	0	0.101473	0.0896687	0.0671546	0.0570572			#24	0.466256	0.759202
	P value	>0.999999999		0.000621601		0.0003108				#25	0.579872	0.913527
	Two-tailed Mann-Whitney U test									#26	0.342495	0.864099
										#27	0.404788	0.878086
										#28	0.362961	0.709536
										#29	0.472919	0.706895
										#30	0.513713	0.694002
										#31	0.443299	0.896345
										#32	0.615326	1.03039
										#33	0.515596	0.822275
										#34	0.502646	0.751537
										#35	0.530823	0.839126
										Mean	0.513474	0.852242
										SD	0.0668998	0.128248
										P value	<0.000000000000001
										Two-tailed Mann-Whitney U test

## Sheet: Fig. 3
Fig. 3e
	Number of Prox1+ LECs
	n = 4 mice/group	WT	Lats1/2iΔPβC: mVR3(4-7)-Ig	Lats1/2iΔPβC: mVR3(1-4)-Ig
	#1	7	19.5	6.6111
	#2	7.5	21.875	5.7273
	#3	6.9375	17.5455	5.9565
	#4	5.85	18.6818	5.6154
	Mean	6.82188	19.4006	5.97757
	SD	0.6951	1.83399	0.445573
	P value	0.0286 (Lats1/2iΔPβC: mVR3(4-7)-Ig vs. WT); 0.0286 (Lats1/2iΔPβC: mVR3(1-4)-Ig vs. Lats1/2iΔPβC: mVR3(4-7)-Ig); 0.1143 (Lats1/2iΔPβC: mVR3(1-4)-Ig vs. WT)
	Two-tailed Mann-Whitney U test
	Number of sprouts
	n = 4 mice/group	WT	Lats1/2iΔPβC: mVR3(4-7)-Ig	Lats1/2iΔPβC: mVR3(1-4)-Ig
	#1	0	9.8571	0
	#2	0.1	10.1875	0.1818
	#3	0	7.8182	0.087
	#4	0	7.5	0.0385
	Mean	0.025	8.8407	0.076825
	SD	0.05	1.37719	0.0785157
	P value	0.0286 (Lats1/2iΔPβC: mVR3(4-7)-Ig vs. WT); 0.0286 (Lats1/2iΔPβC: mVR3(1-4)-Ig vs. Lats1/2iΔPβC: mVR3(4-7)-Ig); 0.3714 (Lats1/2iΔPβC: mVR3(1-4)-Ig vs. WT)
	Two-tailed Mann-Whitney U test
	Number of branching
	n = 4 mice/group	WT	Lats1/2iΔPβC: mVR3(4-7)-Ig	Lats1/2iΔPβC: mVR3(1-4)-Ig
	#1	0	12.8571	0
	#2	0	16.875	0
	#3	0	11.1364	0
	#4	0	11.9545	0
	Mean	0	13.2058	0
	SD	0	2.54511	0
	P value	0.0286 (Lats1/2iΔPβC: mVR3(4-7)-Ig vs. WT); 0.0286 (Lats1/2iΔPβC: mVR3(1-4)-Ig vs. Lats1/2iΔPβC: mVR3(4-7)-Ig); >0.9999 (Lats1/2iΔPβC: mVR3(1-4)-Ig vs. WT)
	Two-tailed Mann-Whitney U test
Fig. 3g
		Zipper-like			Mixed			Button-like
	n = 5 mice/group	WT	Lats1/2iΔPβC: mVR3(4-7)-Ig	Lats1/2iΔPβC: mVR3(1-4)-Ig	WT	Lats1/2iΔPβC: mVR3(4-7)-Ig	Lats1/2iΔPβC: mVR3(1-4)-Ig	WT	Lats1/2iΔPβC: mVR3(4-7)-Ig	Lats1/2iΔPβC: mVR3(1-4)-Ig
	#1	0.1111	0.61115	0.16665	0.361075	0.305525	0.361075	0.527825	0.083325	0.472275
	#2	0.083325	0.72225	0.05555	0.249975	0.194425	0.3333	0.6667	0.083325	0.61115
	#3	0.138875	0.6667	0.05555	0.2222	0.16665	0.361075	0.638925	0.16665	0.583375
	#4	0.138875	0.583375	0.138875	0.27775	0.27775	0.305525	0.583375	0.138875	0.5556
	#5	0.083325	0.50005	0.16665	0.416625	0.38885	0.361075	0.50005	0.1111	0.472275
	Mean diff.	0.5056 (Lats1/2iΔPβC: mVR3(4-7)-Ig vs. WT); -0.5001 (Lats1/2iΔPβC: mVR3(1-4)-Ig vs. Lats1/2iΔPβC: mVR3(4-7)-Ig); 0.00555 (Lats1/2iΔPβC: mVR3(1-4)-Ig vs. WT)			-0.03888 (Lats1/2iΔPβC: mVR3(4-7)-Ig vs. WT); 0.07777 (Lats1/2iΔPβC: mVR3(1-4)-Ig vs. Lats1/2iΔPβC: mVR3(4-7)-Ig); 0.03889 (Lats1/2iΔPβC: mVR3(1-4)-Ig vs. WT)			-0.4667 (Lats1/2iΔPβC: mVR3(4-7)-Ig vs. WT); 0.4223 (Lats1/2iΔPβC: mVR3(1-4)-Ig vs. Lats1/2iΔPβC: mVR3(4-7)-Ig); -0.04444 (Lats1/2iΔPβC: mVR3(1-4)-Ig vs. WT)
	Adjusted P value	0.000000000000392 (Lats1/2iΔPβC: mVR3(4-7)-Ig vs. WT); 0.000000000000528 (Lats1/2iΔPβC: mVR3(1-4)-Ig vs. Lats1/2iΔPβC: mVR3(4-7)-Ig); 0.998715085027909 (Lats1/2iΔPβC: mVR3(1-4)-Ig vs. WT)			0.918616458709963 (Lats1/2iΔPβC: mVR3(4-7)-Ig vs. WT); 0.437285455510003 (Lats1/2iΔPβC: mVR3(1-4)-Ig vs. Lats1/2iΔPβC: mVR3(4-7)-Ig); 0.918616458709963 (Lats1/2iΔPβC: mVR3(1-4)-Ig vs. WT)			0.000000000003560 (Lats1/2iΔPβC: mVR3(4-7)-Ig vs. WT); 0.000000000052912 (Lats1/2iΔPβC: mVR3(1-4)-Ig vs. Lats1/2iΔPβC: mVR3(4-7)-Ig); 0.897846141897394 (Lats1/2iΔPβC: mVR3(1-4)-Ig vs. WT)
	Holm-Sidak's multiple comparisons test

## Sheet: Fig. 4
Fig. 4c																																	Fig. 4e
		Lacteal length								Lacteal width								Villi length								Villi width									Zipper-like		Mixed		Button-like
		Duodenum		Jejunum		Ileum				Duodenum		Jejunum		Ileum				Duodenum		Jejunum		Ileum				Duodenum		Jejunum		Ileum				n = 5 mice/group	WT	Yap/TaziΔPβC	WT	Yap/TaziΔPβC	WT	Yap/TaziΔPβC
	n = 5 mice/group	WT	Yap/TaziΔPβC	WT	Yap/TaziΔPβC	WT	Yap/TaziΔPβC		n = 5 mice/group	WT	Yap/TaziΔPβC	WT	Yap/TaziΔPβC	WT	Yap/TaziΔPβC		n = 5 mice/group	WT	Yap/TaziΔPβC	WT	Yap/TaziΔPβC	WT	Yap/TaziΔPβC		n = 5 mice/group	WT	Yap/TaziΔPβC	WT	Yap/TaziΔPβC	WT	Yap/TaziΔPβC			#1	0.16665	0.481433	0.27775	0.4074	0.5556	0.111167
	#1	354	400	334	115	247	142		#1	16.9	24.2	28.5	30.4	16	24.3		#1	581	574	433	314	317	315		#1	157	153	162	139	109	115			#2	0.1111	0.527725	0.3333	0.305525	0.5556	0.16675
	#2	368	400	326	173	244	166		#2	12.5	24.2	28.5	22.3	19.6	19.6		#2	568	588	459	396	326	362		#2	146	158	164	146	124	122			#3	0.138875	0.694375	0.249975	0.166675	0.638925	0.13895
	#3	373	341	329	195	224	150		#3	20.6	24.2	23.4	29.7	21.4	19.6		#3	589	533	474	379	285	331		#3	186	160	151	148	109	116			#4	0.05555	0.703633	0.27775	0.222233	0.6667	0.074133
	#4	384	277	385	217	207	167		#4	22.3	26.5	21.4	23.1	22.5	22.4		#4	565	538	465	466	318	362		#4	189	158	144	129	127	117			#5	0.1111	0.61105	0.305525	0.25	0.583375	0.13895
	#5	367	276	318	193	246	136		#5	22.2	29.1	22.2	26	18.9	23.2		#5	560	525	461	452	347	298		#5	161	171	167	122	113	112			Mean Diff.	-0.487		0.01849		0.4741
	#6	354	273	310	210	237	125		#6	15.1	22.3	19.6	27	19.7	23.3		#6	545	547	393	469	304	283		#6	160	135	165	110	109	120			Adjusted P value	3.5787e-11		0.651973		4.1589e-11
	#7	355	378	352	228	234	147		#7	21.4	21.3	23.2	28.1	20.3	24.2		#7	590	536	424	486	335	291		#7	191	153	159	130	114	118			Holm-Sidak's multiple comparisons test
	#8	357	281	326	164	244	142		#8	19.7	21.8	19.6	28.5	19.6	17.8		#8	559	541	428	376	337	324		#8	168	149	151	173	106	123
	#9	372	297	319	303	222	95.9		#9	16	18.8	19.6	23.2	17.1	29.4		#9	576	557	476	488	321	259		#9	139	151	133	122	96.1	133
	#10	344	218	320	173	233	122		#10	15.1	21.7	21.5	30.4	16.2	17.8		#10	582	537	433	483	317	265		#10	160	140	149	115	96.7	111		Fig. 4f
	#11	377	333	360	256	221	138		#11	18.1	24.1	20.3	32.1	16.4	23.5		#11	563	529	438	422	326	324		#11	160	165	123	180	95.1	92.5				Plasma triglyceride conc. (mg/dL)
	#12	336	319	321	143	225	149		#12	19.6	27.6	22.9	41	20.5	22		#12	557	548	434	479	318	306		#12	157	180	123	175	93.2	106				0h		1h		2h		3h		4h
	#13	344	394	290	302	225	127		#13	18.7	22.2	23.6	33.8	20.5	21.1		#13	579	614	438	531	322	312		#13	152	223	171	163	122	120			n = 5 or 6 mice/group	WT	Yap/TaziΔPβC	WT	Yap/TaziΔPβC	WT	Yap/TaziΔPβC	WT	Yap/TaziΔPβC	WT	Yap/TaziΔPβC
	#14	384	275	309	324	229	132		#14	20	23.1	21.3	30.7	18.8	20		#14	569	595	424	480	297	291		#14	155	170	132	147	105	117			#1	102.568	76.4363	103.448	89.5019	140.919	99.0927	88.6332	126.973	120.869	84.278
	#15	421	295	370	259	219	155		#15	16.9	19.2	20.8	29.3	21.7	27.9		#15	591	560	451	487	330	327		#15	165	150	173	121	118	135			#2	142.656	81.6602	138.301	69.4633	228.927	74.6873	120	52.0309	108.672	44.1892
	#16	370	357	359	184	225	125		#16	17.8	19.2	20.8	33	22.4	30.2		#16	559	565	457	507	305	325		#16	186	146	142	133	109	131			#3	66	68.5946	85	72.0695	126	88.6332	130	67.7143	104	70.332
	#17	390	336	327	198	215	109		#17	16.4	23.2	22.2	25.8	17.8	21.9		#17	570	555	417	376	309	265		#17	144	154	182	141	112	102			#4	98	125.8	141	107.1	134	115.6	103	120.7	102	86.7
	#18	488	274	334	207	221	158		#18	16.2	17.8	17.8	25.3	18.7	21.7		#18	614	552	438	423	305	304		#18	205	128	186	150	119	103			#5	66	64.6	85	85	126	64.6	130	51	104	79.9
	#19	365	258	320	207	215	160		#19	16.9	19.6	20.5	24	20.5	15.8		#19	591	529	457	413	313	316		#19	151	151	152	144	139	98.2			#6	118		179		248		180		51
	#20	392	409	323	204	227	140		#20	15.1	24	20.5	27.8	18.9	16		#20	588	604	469	398	310	323		#20	146	200	148	152	115	90			Mean Diff.	15.45		37.33		78.78		41.59		25.34
	#21	376	343	331	171	202	104		#21	17.8	25	19.7	25.2	17	17.5		#21	587	533	449	465	299	287		#21	151	163	142	169	113	88.5			Adjusted P value	>0.9999999999		0.3074		0.001		0.1905		0.9977
	#22	330	287	306	228	228	220		#22	19.4	31.1	16.9	28.7	19.6	16.9		#22	514	540	412	468	299	314		#22	143	153	141	135	116	116			Bonferroni's multiple comparisons test
	#23	348	277	330	249	222	132		#23	19.1	27	20.8	26.2	20.5	22.3		#23	574	516	441	487	313	292		#23	170	146	142	109	125	106
	#24	359	289	336	198	212	118		#24	19.5	22.3	20.1	27.9	15.1	18.8		#24	549	540	437	497	307	301		#24	168	140	117	110	120	100		Fig. 4g
	#25	367	325	332	129	220	134		#25	20.5	25.3	18	24.2	16.1	25.2		#25	560	571	489	517	296	346		#25	171	177	147	116	105	117			Relative mRNA Vegfc mRNA expression (fold)
	#26	295	265	292	132	164	101		#26	20	24.9	15.7	34	16.6	24.8		#26	531	519	402	373	255	264		#26	152	161	118	146	101	121			n = 4 mice/group	WT	Yap/TaziΔPβC
	#27	332	291	306	127	231	75.2		#27	19.3	27	19.3	18.7	17.7	32		#27	521	542	428	399	275	267		#27	149	136	130	154	101	116			#1	0.99276	0.534306
	#28	385	324	298	177	197	159		#28	14.9	31.7	22	26.7	16.9	25.9		#28	587	578	426	379	277	330		#28	161	160	131	149	108	133			#2	0.94644	0.545358
	#29	308	299	241	116	213	83.6		#29	16.3	31.9	17.1	37.7	23.4	27.7		#29	554	561	387	405	310	275		#29	166	147	142	137	118	126			#3	1.06879	0.57376
	#30	346	285	266	253	203	115		#30	20.4	23.1	18.9	26.8	22.3	24.6		#30	559	555	402	463	283	310		#30	144	157	159	142	99.9	127			#4	0.992004	0.547402
	#31	382	290	335	196	224	107		#31	20.4	26.7	20.8	28.5	24.6	25.9		#31	515	497	419	374	317	276		#31	146	140	146	134	113	129			Mean	1	0.550207
	#32	335	297	285	179	204	149		#32	18	30.2	22.3	34.7	22.3	28.5		#32	524	574	420	446	292	306		#32	172	201	123	145	117	145			SD	0.0507207	0.0167229
	#33	374	279	278	148	224	164		#33	18.6	33.9	19.4	27.6	19.6	25.9		#33	560	527	415	447	316	353		#33	154	164	135	134	113	132			P value	0.0286
	#34	366	303	287	181	215	122		#34	16.8	27.5	23.1	29.9	16.9	17		#34	548	634	444	433	296	269		#34	186	148	140	134	102	130			Two-tailed Mann Whitney U test
	#35	343	275	318	210	207	135		#35	20.7	28	21.8	29.4	20.5	23.7		#35	538	587	417	463	290	317		#35	154	166	149	162	99.6	118
	#36	333	264	267	195	195	158		#36	14.9	29.7	20.1	33.7	20.6	24.2		#36	545	542	390	457	281	326		#36	156	157	124	150	101	105
	#37	360	290	283	229	196	144		#37	18.7	29.9	21.5	35.9	18.6	25.8		#37	561	575	401	428	292	316		#37	154	179	147	158	131	129
	#38	303	259	278	172	236	157		#38	17.8	30.5	23	34.6	20	26.1		#38	499	516	397	380	344	318		#38	152	170	140	160	103	122
	#39	300	292	297	163	210	140		#39	15.6	31.2	23.8	27.6	17	29.7		#39	535	575	373	354	296	308		#39	165	179	149	127	112	113
	#40	316	284	275	168	203	160		#40	16	21	25.3	28.4	22.4	27.5		#40	521	551	398	346	284	305		#40	162	131	149	116	102	114
	#41	359	285	291	256	222	153		#41	19.9	32.8	17.7	28	22.3	25.4		#41	562	587	405	427	278	296		#41	177	171	116	116	107	105
	#42	344	252	272	178	197	127		#42	16.8	29.8	19.4	31.9	26.8	26		#42	512	574	380	371	289	312		#42	176	164	138	125	127	126
	#43	309	249	291	148	219	123		#43	18.6	26.4	23.9	33.8	21.6	28.4		#43	468	531	418	434	303	304		#43	181	171	137	164	122	106
	#44	318	306	279	256	215	94.2		#44	19.8	26.7	21.4	31.5	22.5	24.7		#44	526	564	375	454	311	286		#44	162	146	133	152	125	115
	#45	326	304	267	149	244	125		#45	19.7	23.6	20	30.4	20.1	26.9		#45	540	545	390	345	318	306		#45	149	132	132	153	119	121
	#46	383	259	310	207	214	127		#46	17.8	26.2	18.8	27	19.4	24.5		#46	551	529	406	479	298	309		#46	155	137	125	150	115	102
	#47	387	239	307	192	222	142		#47	20.3	24.5	20.9	29.7	21.6	29		#47	576	518	436	360	296	289		#47	166	166	138	158	134	126
	#48	398	232	295	186	192	130		#48	13.4	27.8	20.1	29.2	28.1	31.9		#48	611	518	417	432	288	312		#48	116	180	169	126	105	110
	#49	464	273	250	249	222	103		#49	18.9	26	25.3	30.5	20.7	29		#49	624	551	396	470	293	274		#49	143	153	123	138	104	119
	#50	373	280	293	241	230	141		#50	15.9	28.2	20.8	26.1	23.3	26.4		#50	569	545	383	477	299	278		#50	149	140	141	158	113	123
	#51	401	318	281	212	229	114		#51	16	27.6	22.3	26.4	22	27.2		#51	601	581	391	384	305	290		#51	149	196	133	141	103	121
	#52	375	301	267	243	225	136		#52	19.9	26	19.3	30.5	19.7	26.2		#52	583	579	375	437	318	325		#52	212	197	186	128	120	105
	#53	421	324	310	239	217	130		#53	21.5	25.2	18.4	23	16.8	29		#53	619	548	429	447	318	287		#53	232	201	149	158	116	119
	#54	376	353	313	156	241	144		#54	20.5	26.8	19.2	33.2	21.6	34.2		#54	578	585	415	483	309	293		#54	197	159	143	110	117	130
	#55	358	357	290	202	203	158		#55	17.2	32.8	18.5	26.8	17.1	28.2		#55	554	603	422	446	286	292		#55	174	177	142	158	102	128
	#56	378	347	311	179	193	106		#56	21	32.8	16.8	30.6	17.1	27.5		#56	591	545	448	388	274	293		#56	178	154	129	156	91.3	126
	#57	355	327	297	120	180	107		#57	20.1	27.8	20.2	24.9	18.6	23		#57	569	577	407	371	265	308		#57	185	144	127	161	102	108
	#58	344	275	310	201	221	119		#58	19.2	29.7	22.6	21	17.8	23.1		#58	557	577	433	418	319	314		#58	151	171	155	129	110	104
	#59	416	221	326	201	235	101		#59	16.7	28.5	22.6	33.4	17.1	21.6		#59	590	569	425	433	297	274		#59	192	177	160	148	98.8	113
	#60	366	274	303	151	207	154		#60	15.9	29.7	22.7	35.2	17.8	32.1		#60	593	606	422	388	318	316		#60	158	174	122	155	87.8	112
	#61	371	276	275	282	228	187		#61	20.9	25.1	20.1	21.7	20.8	27.5		#61	602	549	376	476	325	320		#61	169	171	113	122	102	108
	#62	402	292	323	268	237	133		#62	17.6	25.1	21.5	32.6	17.2	28.3		#62	594	570	418	434	327	316		#62	175	179	144	130	99.9	105
	#63	406	266	311	258	233	133		#63	20.3	21.7	23.1	20.1	20.1	24.6		#63	607	545	423	436	314	291		#63	170	166	136	138	105	122
	#64	397	317	274	325	206	110		#64	15.2	26.7	23.4	23.3	15.7	26.8		#64	622	594	430	481	295	299		#64	198	212	161	139	100	109
	#65	402	339	303	203	225	163		#65	19.3	27.8	18	27	22.5	20.8		#65	577	558	428	414	326	301		#65	163	162	153	126	98.3	115
	#66	368	315	295	232	200	132		#66	18.4	30.4	19.3	30.2	23	23.1		#66	610	556	443	414	280	311		#66	142	141	151	128	100	109
	#67	331	332	321	216	223	148		#67	19.4	28.7	19.2	29.2	17.9	27.5		#67	536	547	434	442	282	309		#67	171	155	146	164	111	126
	#68	328	251	315	276	221	149		#68	17.9	31.9	20.1	32.8	23.9	22.5		#68	503	551	427	481	308	332		#68	157	167	115	154	114	103
	#69	318	323	286	182	237	143		#69	16.9	27.6	21.9	25.3	20.1	26		#69	494	555	402	377	334	280		#69	174	150	126	122	114	114
	#70	361	303	297	184	216	131		#70	17.8	23.4	23.1	21.4	19.1	22.5		#70	524	541	423	392	297	313		#70	164	164	114	137	110	122
	#71	387	288	306	251	229	151		#71	17.9	29.3	23.5	26.9	16.4	21.6		#71	538	552	408	432	320	307		#71	196	186	136	136	99.8	109
	#72	379	314	278	186	277	120		#72	17.5	29.4	16.7	23.6	20.1	24.9		#72	562	554	394	427	369	333		#72	155	181	122	129	143	121
	#73	344	291	299	248	290	153		#73	20.6	27.6	22.7	26.7	19.2	33.4		#73	574	561	388	488	366	327		#73	166	152	135	154	101	138
	#74	322	298	276	230	268	130		#74	19.6	30.1	20.9	25.2	25.9	26.5		#74	512	552	419	436	348	346		#74	161	147	148	146	121	137
	#75	316	300	294	172	262	142		#75	17.2	24.4	19.2	21.2	24.3	20		#75	564	529	440	363	346	333		#75	149	170	146	144	97.2	124
	#76	363	329	330	221	249	191		#76	17.1	26.8	18.8	26.8	21.4	27.6		#76	555	559	464	454	348	357		#76	192	167	134	140	105	124
	#77	354	229	321	197	287	94.8		#77	22	23.1	23.1	25.1	21.1	22.9		#77	496	538	411	428	387	341		#77	181	192	160	154	108	123
	#78	256	285	364	222	202	169		#78	19	26.7	24.6	29.4	23.6	23.5		#78	492	500	454	423	333	325		#78	146	177	132	135	128	125
	#79	347	213	240	202	252	129		#79	17.8	29.6	19.6	30.9	21	26.7		#79	509	484	335	400	361	342		#79	153	131	136	156	132	124
	#80	292	272	219	138	269	164		#80	20.5	22.2	25	26.9	20.1	24.5		#80	502	545	359	369	338	334		#80	155	165	155	120	138	114
	#81	315	307	233	273	286	151		#81	19.6	25	22.3	25.9	22.6	25.2		#81	512	598	342	472	352	347		#81	163	160	134	156	119	119
	#82	389	280	197	256	261	163		#82	18	39.8	20.3	29.3	18.4	20		#82	535	533	363	498	350	353		#82	174	125	123	157	119	120
	#83	353	295	247	265	240	140		#83	17.9	36.5	20.6	24.5	23.8	20.9		#83	553	559	360	514	341	348		#83	137	167	112	123	131	122
	#84	524	233	234	220	241	111		#84	20.1	25.3	16.2	26.8	19.1	31		#84	642	498	357	400	308	326		#84	162	142	132	117	165	146
	#85	350	266	275	142	239	118		#85	21.6	30.7	15.4	30.1	20.1	26.8		#85	556	524	397	408	332	350		#85	111	125	113	119	124	122
	#86	383	279	234	223	217	155		#86	19.1	24.8	14.3	29.2	18.4	23.5		#86	622	582	361	527	342	332		#86	171	135	90.4	145	172	131
	#87	359	223	271	152	263	148		#87	21.3	24.2	19.2	25.9	24.3	26		#87	570	465	360	374	339	329		#87	125	136	109	115	133	140
	#88	352	284	274	233	249	152		#88	24	29.8	22	26.7	20.1	27.9		#88	572	515	379	491	329	347		#88	136	139	116	128	139	107
	#89	327	197	247	254	244	184		#89	25.3	40	21.4	26.7	26.1	26.7		#89	539	515	387	478	367	362		#89	163	157	116	121	127	129
	#90	405	207	248	158	231	179		#90	20.5	38.3	20.5	28.5	19.3	21.9		#90	610	486	336	470	325	363		#90	123	154	125	119	117	117
	#91	344	284	273	146	237	120		#91	24	23.6	20.5	28.7	22.6	26.5		#91	580	569	379	421	318	330		#91	128	158	136	162	154	110
	#92	411	317	230	151	217	192		#92	20.5	26.2	18.1	26.1	27.6	25.9		#92	606	550	329	374	335	351		#92	129	137	110	121	147	86.1
	#93	374	309	214	216	255	162		#93	17.8	26.5	21.4	33	22.6	24.3		#93	468	605	335	401	326	352		#93	197	209	106	134	147	152
	#94	350	259	246	198	246	178		#94	18.3	25.6	26.5	26	18.4	22.8		#94	513	595	349	418	333	329		#94	157	152	130	136	130	114
	#95	335	309	268	174	253	174		#95	21.5	19.4	28.5	26.7	22.5	28.8		#95	504	631	393	330	349	328		#95	176	151	151	111	121	114
	#96	357	273	235	206	261	151		#96	18.8	25.1	19.7	19.6	21.9	25.4		#96	529	570	367	385	335	329		#96	127	126	120	140	150	119
	#97	297	315	225	151	229	187		#97	15.5	28.3	20.5	23.6	27.9	26.1		#97	468	583	362	396	324	348		#97	135	156	122	137	160	128
	#98	355	272	256	199	240	170		#98	20.6	36.5	22.3	20.9	20.1	22.7		#98	555	569	365	343	344	338		#98	134	174	117	132	131	119
	#99	416	312	281	146	261	168		#99	20.1	34.9	23.1	32.3	22.6	23.5		#99	580	587	395	339	350	333		#99	125	154	105	141	135	108
	#100	325	276	259	153	254	139		#100	19.9	32.1	19.6	31.3	27.9	18.5		#100	496	572	363	298	325	330		#100	119	150	125	137	156	109
	#101	364	272	279	153	153	98.5		#101	22.9	32.1	17.1	27.6	24	22		#101	612	579	394	339	245	257		#101	129	155	93.3	128	107	114
	#102	444	282	253	147	156	103		#102	22.2	33.8	17.9	27.6	22.2	27.6		#102	603	489	372	297	249	242		#102	131	145	127	123	101	118
	#103	331	294	232	165	154	110		#103	20.3	23.1	19	28.7	24.1	21.4		#103	511	494	342	312	254	258		#103	151	150	126	124	115	94.8
	#104	396	292	262	176	158	47.2		#104	21.4	31.1	18.9	20.5	22.3	27.6		#104	624	566	370	359	246	222		#104	127	153	136	129	107	115
	#105	435	284	258	126	150	97.8		#105	21.5	25	20.9	29.8	21.4	21.5		#105	601	586	350	345	259	258		#105	130	129	132	116	103	89.9
	#106	325	227	217	144	154	84.2		#106	21.3	37.4	24.1	22.7	20.5	22		#106	506	585	343	322	242	249		#106	156	156	160	135	127	124
	#107	400	292	253	188	158	77.6		#107	20.1	27.6	24.9	21.5	20.5	23.1		#107	625	566	348	394	248	237		#107	133	157	133	134	121	115
	#108	362	306	301	159	178	104		#108	24.5	29.4	27	28.7	24.2	40.9		#108	544	593	378	331	263	263		#108	165	163	142	128	119	119
	#109	456	296	258	155	170	108		#109	19.6	24.3	22.7	22.4	17.8	22.3		#109	585	562	363	341	243	273		#109	208	149	116	128	96.1	115
	#110	454	165	259	182	162	126		#110	19.6	31.2	20.5	25.8	19.7	26.7		#110	585	512	365	389	246	270		#110	171	104	142	137	103	114
	#111	346	316	313	187	151	95.9		#111	21.4	26.7	24.9	25.8	20.5	22.7		#111	573	563	412	378	244	262		#111	145	145	110	133	111	117
	#112	371	252	280	191	167	89.3		#112	21.3	34.9	20.1	25	25	17.7		#112	592	531	384	357	255	241		#112	142	149	123	141	108	106
	#113	414	242	289	179	187	96.3		#113	19.6	29.6	25.3	23.2	22.3	31.1		#113	597	583	398	368	275	264		#113	176	165	127	138	114	85.6
	#114	394	274	229	188	172	105		#114	21.8	31.8	20.5	19.7	22.3	19.7		#114	578	580	370	342	255	273		#114	206	182	134	133	120	97.5
	#115	376	260	260	106	148	92.2		#115	17.7	22.3	17.9	25.7	18.3	28.7		#115	598	527	377	308	250	279		#115	198	134	130	104	111	123
	#116	349	267	242	94.5	170	98.7		#116	25.9	26.2	23.1	30.4	23.1	24.6		#116	585	510	341	320	263	264		#116	226	172	131	112	111	114
	#117	369	290	255	144	186	105		#117	25.3	27	20.1	22.3	28.5	23.3		#117	587	539	350	367	265	257		#117	161	150	124	108	110	116
	#118	331	250	234	128	166	84.1		#118	24	28.6	16.8	28.5	22.7	26.7		#118	526	570	317	344	269	263		#118	175	127	131	126	105	112
	#119	349	240	204	112	171	108		#119	20.5	27.6	16	24	24.3	23.1		#119	553	565	331	311	269	241		#119	240	129	149	138	88.6	86.9
	#120	372	266	211	159	159	117		#120	23.1	19.2	15.2	28.1	21.1	30.4		#120	580	538	309	329	243	265		#120	185	139	147	142	96	105
	#121	365	247	231	181	166	78.9		#121	24.6	28.3	15.8	25.9	22.3	27		#121	524	543	333	347	284	260		#121	202	166	118	133	128	112
	#122	364	224	267	151	192	104		#122	20.5	30.2	24.1	31.1	17.9	23.3		#122	552	572	395	376	285	275		#122	190	164	127	139	112	113
	#123	368	285	254	170	160	91.8		#123	22.5	20.3	20.8	21.7	14.5	40.1		#123	585	578	382	354	271	250		#123	194	134	152	131	115	123
	#124	392	310	267	183	167	105		#124	21.5	21.5	19.4	30.3	20.9	23.2		#124	613	567	359	375	270	270		#124	200	172	129	117	113	121
	#125	382	307	292	177	178	117		#125	21.5	23.3	14.3	22.3	18.3	22.9		#125	569	609	363	370	274	253		#125	164	200	120	127	85.6	109
	#126	396	337	223	162	163	109		#126	19.7	24.3	22.5	26.4	17.9	23.3		#126	603	660	348	383	278	260		#126	168	194	130	135	128	121
	#127	363	248	294	107	165	113		#127	21.8	22.9	18.8	29.8	16.4	28.6		#127	563	551	388	346	270	273		#127	158	182	122	147	141	127
	#128	401	310	279	125	164	109		#128	19.7	19.5	27.9	33	18.9	25		#128	624	615	396	345	247	272		#128	202	135	124	138	121	116
	#129	415	304	326	130	157	77.1		#129	24.3	23.3	21.1	26.7	21.5	24.9		#129	631	571	399	372	251	257		#129	212	197	121	140	127	126
	#130	349	358	276	166	155	103		#130	22.3	24.9	24.3	35.6	15.1	30.2		#130	571	587	393	378	239	260		#130	211	185	134	158	129	111
	#131	406	250	261	172	157	81		#131	19.6	23.2	23.1	28.5	13.6	28.4		#131	584	544	361	342	221	245		#131	179	183	116	154	123	112
	#132	398	333	270	129	138	90.2		#132	19.7	18.7	20.5	24.1	29.1	23.2		#132	585	576	358	395	225	237		#132	140	126	121	139	107	122
	#133	388	323	221	192	161	110		#133	20.5	27.8	21.9	25.3	22.2	24.6		#133	624	610	332	389	230	239		#133	141	142	117	146	108	113
	#134	388	306	239	157	170	68.2		#134	21.4	19.6	18.3	31.2	18.1	26.7		#134	600	548	328	395	246	216		#134	150	166	115	143	114	93.7
	#135	387	238		148	145	104		#135	20.9	18.1		24.9	15.1	28.5		#135	588	547		361	232	236		#135	171	177		144	117	117
	#136	374	252		190	177	106		#136	19.6	23.4		28.5	13.6	28.3		#136	585	551		371	257	259		#136	174	199		151	115	118
	#137	316	290		108	163	87.2		#137	20.5	27.7		24.2	20.5	27.6		#137	545	566		347	246	235		#137	187	152		133	118	109
	#138	393	258		184	149	127		#138	26.4	21.6		26.7	22.2	25.9		#138	599	556		368	222	235		#138	175	172		145	115	112
	#139	338	263		165	199	91.9		#139	24.1	23.7		28.5	17	17.9		#139	586	584		343	272	250		#139	166	166		146	114	97.5
	#140		253		166	180	78.7		#140		21.4		29.6	18.3	22.5		#140		547		356	258	242		#140		165		135	115
	#141		329		193	161	82.9		#141		23.1		31.1	20.6	21.5		#141		608		365	237	258		#141		208		127
	#142		318		115	167	80.9		#142		35.8		30.3	22.2	24.9		#142		620		380	269	245		#142		171		136
	#143		298		150	150	92.8		#143		36.1		22.3	18.7	23.5		#143		598		360	244	263		#143		176		130
	#144		293		142	167	83.3		#144		26		26.8	15.8	28.5		#144		643		332	238	257		#144		225		125
	#145		311		163	141	79.3		#145		19.6		31.1	20.6	25.8		#145		562		381	212	246		#145		192		148
	#146		286		125	169	90.7		#146		21.4		26.3	20.5	30.2		#146		580		357	247	245		#146		176		146
	#147		281		127	179	103		#147		22.4		24.3	24.5	19.1		#147		540		383	249	252		#147		213		115
	#148		261			166	79.9		#148		22.5			22	19.6		#148		578			261	260		#148		198
	#149		278			142	85.7		#149		24.1			16.4	29.6		#149		556			223	256		#149		188
	#150		265			150	105		#150		19.9			18.1	23.4		#150		575			246	237		#150		156
	#151		321			160	72.2		#151		31.4			20.1	21.1		#151		607			239	243		#151		184
	#152		330			146	122		#152		24			20	24.2		#152		606			229	286		#152		241
	#153		320			166	65.9		#153		26.7			17.9	27.7		#153		656			251	246		#153		180
	#154					190	87.4		#154					22.2	22.9		#154					282	245		Mean	164.201	162.484	135.528	137.558	115.529	116.023
	#155					216	96		#155					22.3	26.8		#155					292	261		SD	24.2036	22.7934	17.655	15.3779	15.4967	11.9154
	#156					173	91.1		#156					21.1	25.5		#156					263	267		P value	0.5432		0.2072		0.132
	#157					175	122		#157					18.3	16.4		#157					255	254		Two-tailed Mann-Whitney U test
	#158					152	89.3		#158					19.6	21.7		#158					246	275
	#159					161			#159					16			#159					230
	Mean	366.835	289.34	284.321	187.16	204.629	123.683		Mean	19.523	26.5797	20.9	27.6435	20.3899	24.8684		Mean	564.252	560.046	397.709	404.612	292.126	292.538
	SD	38.5257	39.1771	37.7771	46.9467	36.8341	31.2021		SD	2.57551	4.6191	2.83416	3.97091	3.03978	4.07514		SD	37.4098	33.2519	38.7391	55.3215	38.0838	36.5305
	P value	<0.000000000000001		<0.000000000000001		<0.000000000000001			P value	<0.000000000000001		<0.000000000000001		<0.000000000000001			P value	0.1006		0.525		0.9341
	Two-tailed Mann-Whitney U test								Two-tailed Mann-Whitney U test								Two-tailed Mann-Whitney U test

## Sheet: Fig. 5
Fig. 5b							Fig. 5d												Fig. 5f
	ChiP-qPCR percent input							Relative mRNA expression (fold)	Vegfc			Ctgf			Ankrd1					Relative mRNA expression (fold)	Vegfc		Ctgf		Ankrd1			Fig. 5i		Relative VEGF-C conc. In supernatant (%)
	n = 4	NC	R1	R2	R3			n = 4	Control	Lat.A	Blebbist	Control	Lat.A	Blebbist	Control	Lat.A	Blebbist			n = 4	1.5kPa	28kPa	1.5kPa	28kPa	1.5kPa	28kPa				WT ISCs			Yap/TaziΔPβC ISCs
	#1	0.011258	0.0332492	0.0352864	0.300292			#1	1.1758	0.7847	0.5918	0.9906	0.1275	0.6836	1.40124	0.0581966	0.541815			#1	1.14358	1.88665	0.171951	4.63166	0.592709	5.01999			n = 4	Unstretched	stretched	n = 4	Unstretched	stretched
	#2	0.0112579	0.027633	0.0296954	0.215195			#2	0.9199	0.4781	0.5074	0.809	0.0453	0.6718	0.702596	0.0493645	0.695414			#2	0.753561	2.833	1.30776	4.13381	1.15453	3.56646			#1	116.489	254.785	#1	67.8383	72.5491
	#3	0.019041	0.0131723	0.0106458	0.261417			#3	1.0771	0.5133	0.8199	1.4644	0.4462	0.5175	0.702954	0.0259999	0.391536			#3	1.09085	1.75731	0.936751	5.83618	0.868523	7.85326			#2	71.5046	317.665	#2	77.8502	106.937
	#4	0.023965	0.0186798	0.0187418	0.25168			#4	0.8271	0.5605	0.5855	0.7359	0.3585	0.4587	1.19321	0.110003	0.157127			#4	1.01201	1.75389	1.58354	6.41684	1.38424	6.23092			#3	108.114	192.1	#3	123.756	122.7
	Mean	0.0163805	0.0231836	0.0235923	0.257146			Mean	0.999975	0.58415	0.62615	0.999975	0.244375	0.5829	1	0.0608909	0.446473			Mean	1	2.05771	1	5.25462	1	5.66766			#4	103.893	195.902	#4	130.556	127.304
	SD	0.00624724	0.00897452	0.0110324	0.0349743			SD	0.156163	0.137896	0.13475	0.32761	0.188899	0.11217	0.353558	0.035447	0.229348			SD	0.17296	0.520541	0.612346	1.05408	0.343847	1.81921			Mean	100	240.113	Mean	100	107.373
	P value	0.0286 (R3 vs. NC); 0.3429 (R1 vs. NC); 0.6857 (R2 vs. NC)						P value	0.0286 (Lat.A vs. Control); 0.0286 (Blebbist vs. Control)			0.0286 (Lat.A vs. Control); 0.0286 (Blebbist vs. Control)			0.0286 (Lat.A vs. Control); 0.0286 (Blebbist vs. Control)					P value	0.0286		0.0286		0.0286				SD	19.705	59.1312	SD	31.7437	24.7996
	Two-tailed Mann-Whitney U test							Two-tailed Mann-Whitney U test												Two-tailed Mann-Whitney U test									P value	0.0286		P value	>0.9999999
																													Two-tailed Mann-Whitney U test
																			Fig. 5h
																				Relative mRNA expression (fold)	Vegfc		Ctgf		Ankrd1
																				n = 8	Control	Sorbitol	Control	Sorbitol	Control	Sorbitol
																				#1	1.32864	0.601437	0.640161	0.039304	1.23532	0.728159
																				#2	1.23319	0.418646	0.642912	0.03549	1.39512	0.558772
																				#3	0.696547	0.327208	0.638437	0.041133	0.785367	0.381022
																				#4	0.675781	0.380771	0.627591	0.039584	0.883941	0.481749
																				#5	0.686265	0.371969	0.628146	0.036087	0.855888	0.50275
																				#6	1.26747	0.494275	1.58452	0.124526	0.899077	0.364166
																				#7	1.0415	0.484193	1.50483	0.096569	0.925658	0.308625
																				#8	1.07062	0.398916	1.7334	0.058484	1.01963	0.302878
																				Mean	1	0.434677	1	0.0588971	1	0.453515
																				SD	0.276782	0.0876162	0.506963	0.0335243	0.209727	0.144742
																				P value	0.0002		0.0002		0.0002
																				Two-tailed Mann-Whitney U test

## Sheet: Supplementary Fig. 3
Supplementary Fig. 3b									Supplementary Fig. 3c					Supplementary Fig. 3e
	WT FI(x103 counts)				Lats1/2iΔPβC FI(x103 counts)					Villus SMC coverage area/villi (%)					Relative VEGFR3 FI/lacteal (%)
	Distance	αSMA	LYVE1		Distance	αSMA	LYVE1			n = 4 or 5 mice/group	WT	Lats1/2iΔPβC			n = 4 mice/group	WT	Lats1/2iΔPβC
	0	1.868	1.21		0	2.37	2.475			#1	87.8142	42.6395			#1	0.9119	1.5212
	0.41519	1.93	1.081		0.415136	2.714	2.677			#2	93.5676	50.9399			#2	1.0308	1.4475
	0.83038	1.54	1.43		0.830273	3.049	2.725			#3	115.062	30.1679			#3	1.1145	1.784
	1.24557	2.04	1.317		1.24541	2.463	3.233			#4	103.556	57.9812			#4	0.9428	1.6988
	1.66076	2.945	1.738		1.66055	2.548	2.855			#5		38.9775			Mean	1.01907	1.58423
	2.07595	5.881	1.179		2.07568	2.65	2.375			Mean	100	44.1412			SD	0.101808	0.176884
	2.49114	7.512	1.883		2.49082	2.608	1.485			SD	11.9634	10.7464			P value	0.0286
	2.90633	8.41	1.494		2.90596	2.129	1.875			P value	0.0159				Two-tailed Mann-Whitney U test
	3.32152	11.916	2.278		3.32109	2.431	2.373			Two-tailed Mann-Whitney U test
	3.73671	11.584	1.703		3.73623	1.9	2.224								Relative VEGFR2 BV density/lacteal (%)
	4.1519	13.282	2.391		4.15137	1.836	2.441								n = 4 mice/group	WT	Lats1/2iΔPβC
	4.56709	9.935	1.853		4.5665	1.546	1.853								#1	107.151	90.7689
	4.98228	7.471	2.07		4.98164	1.731	1.699								#2	90.9101	61.6342
	5.39747	6.624	2.084		5.39677	1.382	1.849								#3	105.469	97.4949
	5.81266	8.001	2.178		5.81191	1.674	1.891								#4	96.4698	71.5667
	6.22785	8.293	2.984		6.22705	1.787	2.243								Mean	100	80.3662
	6.64304	8.693	2.686		6.64218	1.277	1.824								SD	7.66239	16.6326
	7.05823	4.659	1.693		7.05732	1.546	1.913								P value	0.1143
	7.47342	4.31	1.416		7.47246	2.005	2.087								Two-tailed Mann-Whitney U test
	7.88861	3.908	1.589		7.88759	2.007	2.135
	8.3038	4.214	1.273		8.30273	1.908	1.985								Relative CD3+ T cell area/villi (%)
	8.71899	3.249	1.221		8.71787	1.713	1.959								n = 4 mice/group	WT	Lats1/2iΔPβC
	9.13418	2.293	1.42		9.133	2.036	1.682								#1	74.1943	134.517
	9.54937	1.288	1.78		9.54814	1.797	1.974								#2	84.7044	83.9383
	9.96456	1.074	1.314		9.96328	2.768	2.454								#3	132.99	63.5156
	10.3797	0.941	2.318		10.3784	2.914	2.539								#4	108.111	98.9761
	10.7949	0.68	4.253		10.7935	2.361	2.005								Mean	100	95.2368
	11.2101	0.745	1.944		11.2087	1.715	1.942								SD	26.1663	29.949
	11.6253	0.813	1.432		11.6238	2.065	2.201								P value	0.8857
	12.0405	0.767	1.2		12.039	1.958	2.48								Two-tailed Mann-Whitney U test
	12.4557	0.608	1.49		12.4541	1.806	2.756
	12.8709	0.798	0.964		12.8692	1.817	2.517								Relative F4/80+ macrophage area/villi (%)
	13.2861	0.97	1.113		13.2844	1.844	3.341								n = 4 mice/group	WT	Lats1/2iΔPβC
	13.7013	0.969	1.32		13.6995	1.75	2.597								#1	87.6498	95.783
	14.1165	0.927	1.554		14.1146	2.016	2.459								#2	82.9745	104.922
	14.5317	0.58	1.11		14.5298	2.4	2.745								#3	125.143	77.9241
	14.9468	0.761	1.174		14.9449	1.992	2.198								#4	104.232	73.2383
	15.362	0.621	1.164		15.36	1.943	1.867								Mean	100	87.9667
	15.7772	0.711	1.265		15.7752	2.429	1.998								SD	19.0831	14.9035
	16.1924	0.636	1.175		16.1903	1.786	2.225								P value	0.4857
	16.6076	0.594	1.435		16.6055	1.473	2.25								Two-tailed Mann-Whitney U test
	17.0228	0.688	1.456		17.0206	2.22	2.421
	17.438	0.675	1.339		17.4357	2.248	1.864
	17.8532	0.708	1.477		17.8509	1.938	2.851
	18.2684	1.034	1.494		18.266	2.645	2.595
	18.6836	1.001	1.268		18.6811	1.642	1.951
	19.0987	1.395	1.24		19.0963	1.687	2.091
	19.5139	1.382	3.07		19.5114	1.786	1.735
	19.9291	1.905	1.659		19.9265	1.58	1.84
	20.3443	2.379	1.312		20.3417	1.951	1.608
	20.7595	4.12	2.224		20.7568	2.241	1.942
	21.1747	4.969	1.717		21.172	1.602	2.035
	21.5899	6.652	1.635		21.5871	2.089	2.309
	22.0051	6.557	1.696		22.0022	2.395	3.426
	22.4203	5.892	1.708		22.4174	2.142	2.277
	22.8355	6.676	1.148		22.8325	2.203	2.958
	23.2507	4.409	1.669		23.2476	2.161	2.569
	23.6658	4.91	2.053		23.6628	2.814	3.15
	24.081	4.92	1.497		24.0779	2.822	3.665
	24.4962	4.008	1.51		24.4931	2.318	2.984
	24.9114	4.693	1.853		24.9082	2.489	2.523
	25.3266	3.806	1.133		25.3233	2.54	2.69
	25.7418	2.245	2.183		25.7385	2.558	3.432
	26.157	1.502	1.114		26.1536	3.413	3.086
	26.5722	1.074	1.394		26.5687	4.037	3.987
	26.9874	0.98	1.371		26.9839	7.614	4.139
	27.4026	1.197	2.102		27.399	17.009	5.556
	27.8177	0.78	1.957		27.8141	31.904	7.72
	28.2329	1.045	1.493		28.2293	31.713	7.504
	28.6481	0.869	1.808		28.6444	21.27	11.724
	29.0633	0.965	1.321		29.0596	20.304	17.034
	29.4785	1.308	1.091		29.4747	17.409	19.794
	29.8937	1.281	1.452		29.8898	15.57	19.633
	30.3089	2.073	1.24		30.305	14.252	19.924
	30.7241	3.381	1.392		30.7201	16.157	18.519
	31.1393	5.437	1.11		31.1352	20.195	17.815
	31.5544	8.445	1.609		31.5504	23.736	18.211
	31.9696	11.013	2.027		31.9655	26.359	19.308
	32.3848	13.052	1.573		32.3807	23.884	18.677
	32.8	13.809	2.639		32.7958	29.206	15.72
	33.2152	16.317	2.093		33.2109	24.881	17.051
	33.6304	19.72	1.983		33.6261	19.819	20.348
	34.0456	21.656	2.214		34.0412	30.399	18.399
	34.4608	18.389	2.69		34.4563	37.441	22.866
	34.876	21.056	3.056		34.8715	42.984	24.621
	35.2912	19.823	3.717		35.2866	50.207	33.295
	35.7064	22.544	4.134		35.7017	40.484	32.74
	36.1215	22.476	5.393		36.1169	24.397	30.026
	36.5367	21.319	7.856		36.532	7.51	37.825
	36.9519	12.518	9.998		36.9472	4.295	49.002
	37.3671	4.819	16.562		37.3623	3.691	37.811
	37.7823	2.895	24.931		37.7774	3.316	26.368
	38.1975	2.052	31.592		38.1926	2.318	20.034
	38.6127	1.955	34.557		38.6077	2.357	12.255
	39.0279	1.257	32.002		39.0228	2.109	13.744
	39.4431	1.184	30.59		39.438	2.438	11.686
	39.8582	0.867	34.567		39.8531	2.71	12.545
	40.2734	0.807	37.492		40.2682	2.157	10.984
	40.6886	0.842	48.791		40.6834	2.784	13.8
	41.1038	0.745	53.59		41.0985	2.302	12.575
	41.519	1.081	43.862		41.5136	3.007	13.798
	41.9342	1.025	33.954		41.9288	3.444	17.622
	42.3494	0.89	24.031		42.3439	3.841	20.677
	42.7646	0.873	21.307		42.7591	7.926	33.435
	43.1798	1.017	19.911		43.1742	17.473	34.452
	43.595	1.048	21.595		43.5893	20.127	26.257
	44.0102	0.736	22.602		44.0045	18.787	22.762
	44.4253	0.872	27.018		44.4196	16.667	17.565
	44.8405	1.046	31.86		44.8347	7.865	13.18
	45.2557	0.618	37.172		45.2499	7.915	10.599
	45.6709	0.676	33.979		45.665	11.619	6.896
	46.0861	0.626	30.856		46.0802	15.864	6.811
	46.5013	0.658	28.714		46.4953	14.875	7.492
	46.9165	0.943	22.409		46.9104	14.08	6.742
	47.3317	0.74	17.506		47.3256	15.341	6.763
	47.7469	0.761	12.944		47.7407	23.618	5.484
	48.1621	0.699	11.378		48.1558	21.682	7.392
	48.5772	0.921	10.717		48.571	22.279	7.087
	48.9924	0.715	12.56		48.9861	19.03	10.049
	49.4076	0.681	15.617		49.4012	17.464	9.772
	49.8228	1	14.977		49.8164	15.276	9.717
	50.238	0.71	18.217		50.2315	10.646	7.869
	50.6532	0.975	17.931		50.6467	6.145	9.251
	51.0684	0.691	20.261		51.0618	3.7	13.12
	51.4836	0.814	24.012		51.4769	3.194	14.947
	51.8988	1.169	24.449		51.8921	3.416	14.655
	52.3139	1.279	23.763		52.3072	3.194	15.971
	52.7291	1.783	21.36		52.7223	2.884	14.709
	53.1443	3.075	21.526		53.1375	2.348	12.937
	53.5595	4.465	21.342		53.5526	1.998	13.999
	53.9747	6.868	32.605		53.9677	2.226	15.856
	54.3899	8.204	34.283		54.3829	2.286	14.465
	54.8051	9.032	28.435		54.798	1.733	16.013
	55.2203	8.663	15.296		55.2131	2.484	15.725
	55.6355	5.722	8.325		55.6283	3.077	11.53
	56.0507	4.601	5.152		56.0434	2.212	9.432
	56.4659	5.009	3.528		56.4586	2.395	8.201
	56.881	5.934	3.468		56.8737	2.615	10.148
	57.2962	7.768	2.075		57.2888	3.646	9.75
	57.7114	10.615	2.05		57.704	4.886	11.629
	58.1266	9.917	2.044		58.1191	5.774	11.374
	58.5418	7.886	1.839		58.5343	6.323	12.687
	58.957	5.484	1.64		58.9494	5.533	12.898
	59.3722	3.467	1.301		59.3645	6.844	18.736
	59.7874	1.746	1.396		59.7796	7.152	18.311
	60.2026	1.38	1.452		60.1948	4.415	21.083
	60.6178	1.145	1.638		60.6099	7.233	19.798
	61.0329	0.996	1.115		61.0251	11.263	19.286
	61.4481	0.781	1.404		61.4402	12.758	22.02
	61.8633	0.779	1.541		61.8553	11.986	21.326
	62.2785	0.714	1.346		62.2705	10.617	25.64
	62.6937	0.711	1.22		62.6856	10.006	26.204
	63.1089	0.746	1.025		63.1007	12.046	18.238
	63.5241	0.647	1.453		63.5159	15.895	13.917
	63.9393	0.775	1.78		63.931	12.924	10.952
	64.3545	1.304	1.106		64.3462	16.507	9.405
	64.7696	0.772	1.147		64.7613	18.088	8.312
	65.1848	1.065	1.084		65.1764	9.553	8.641
	65.6	1.354	1.038		65.5916	8.413	8.722
	66.0152	1.285	1.161		66.0067	4.883	10.273
	66.4304	2.398	1.289		66.4218	4.619	9.264
	66.8456	2.857	1.697		66.837	4.07	8.946
	67.2608	4.45	1.488		67.2521	3.297	13.567
	67.676	7.663	1.194		67.6672	3.895	10.773
	68.0912	9.272	1.917		68.0824	5.075	11.281
	68.5064	10.018	1.622		68.4975	6.75	10.963
	68.9216	10.119	2.057		68.9127	10.767	12.195
	69.3367	10.231	1.326		69.3278	14.414	9.814
	69.7519	10.57	1.501		69.7429	19.422	9.26
	70.1671	10.954	1.785		70.1581	16.672	9.126
	70.5823	12.282	2.424		70.5732	21.947	9.695
	70.9975	14.219	2.317		70.9883	19.468	11.656
	71.4127	16.788	1.96		71.4035	18.323	15.774
	71.8279	19.015	1.909		71.8186	28.741	12.828
	72.2431	18.683	2.361		72.2338	37.625	13.113
	72.6583	13.186	2.071		72.6489	42.911	8.516
	73.0735	6.449	1.736		73.064	32.799	5.398
	73.4887	4.074	1.293		73.4792	17.661	4.476
	73.9038	2.222	1.406		73.8943	9.96	4.026
	74.319	2.483	1.502		74.3094	6.683	4.054
	74.7342	2.102	1.495		74.7246	4.951	3.898
	75.1494	2.166	1.333		75.1397	4.484	3.495
	75.5646	2.19	1.798		75.5548	3.772	3.276
	75.9798	2.171	1.516		75.97	3.298	3.437
	76.395	3.718	1.73		76.3851	2.786	2.699
	76.8102	4.484	1.61		76.8003	2.596	3.054
	77.2254	3.539	1.379		77.2154	2.661	3.915
	77.6406	2.992	1.56		77.6305	2.738	2.564
	78.0557	3.009	1.479		78.0457	2.605	2.139
	78.4709	2.695	1.524		78.4608	1.744	2.565
	78.8861	2.951	1.509		78.8759	1.605	2.207
	79.3013	1.904	1.4		79.2911	1.494	3.116
	79.7165	2.93	1.965		79.7062	1.731	1.658
	80.1317	3.708	1.241		80.1213	2.139	1.879
	80.5469	3.214	1.416		80.5365	1.879	1.971
	80.9621	3.2	1.465		80.9516	1.533	1.566
	81.3773	3.558	1.769		81.3667	1.84	2.17
	81.7925	4.616	1.194		81.7819	1.526	2.008
	82.2076	8.124	1.178		82.197	1.759	3.027
	82.6228	8.605	1.524		82.6122	2.292	1.921
	83.038	6.723	1.201		83.0273	1.955	1.997
	83.4532	6.579	1.972		83.4424	1.646	1.568
	83.8684	6.64	1.955		83.8576	2.456	1.771
	84.2836	6.435	1.649		84.2727	1.743	2.068
	84.6988	4.856	1.584		84.6878	1.659	2.098
	85.114	3.437	1.282		85.103	1.855	1.569
	85.5292	1.982	1.47		85.5181	2.024	2.693
	85.9444	1.656	1.334		85.9333	1.866	3.536
	86.3595	1.12	1.469		86.3484	2.968	3.928
	86.7747	1.009	1.32		86.7635	1.914	2.573
	87.1899	1.103	1.053		87.1787	2.344	2.569
	87.6051	1.368	1.32		87.5938	2.223	2.247
	88.0203	1.377	1.553		88.0089	2.059	2.179
	88.4355	1.351	1.085		88.4241	2.138	2.459
	88.8507	1.451	1.242		88.8392	2.024	3.062
	89.2659	1.822	1.183		89.2544	1.926	3.257
	89.6811	2.704	1.316		89.6695	2.379	3.064
	90.0962	4.251	1.376		90.0846	2.117	2.544
	90.5114	5.52	1.617		90.4998	2.111	2.635
	90.9266	5.662	1.853		90.9149	3.739	2.925
	91.3418	5.149	1.929		91.33	2.844	2.706
	91.757	4.489	1.633		91.7452	1.971	5.655
	92.1722	3.645	1.269		92.1603	1.855	3.593
	92.5874	4.05	1.391		92.5754	2.555	3.173
	93.0026	3.907	2.3		92.9906	2.225	2.778
	93.4178	5.181	1.482		93.4057	2.497	2.756
	93.833	6.759	1.374		93.8208	2.782	1.919
	94.2481	5.86	1.529		94.236	1.994	1.858
	94.6633	3.326	1.144		94.6511	1.938	2.395
	95.0785	2.615	1.045		95.0663	2.684	2.112
	95.4937	4.599	1.394		95.4814	3.491	2.165
	95.9089	5.204	1.624		95.8965	6.877	2.038
	96.3241	4.373	1.672		96.3117	5.855	2.007
	96.7393	5.461	1.327		96.7268	3.137	1.82
	97.1545	5.224	1.668		97.1419	2.58	2.079
	97.5697	4.109	1.302		97.5571	1.979	2.074
	97.9849	3.228	1.477		97.9722	1.999	1.516
	98.4	2.068	1.256		98.3873	2.099	1.853
	98.8152	1.633	1.439		98.8025	2.489	1.712
	99.2304	2.543	1.624		99.2176	2.654	2.067
	99.6456	3.166	1.071		99.6328	2.616	1.759
	100.061	3.685	1.457		100.048	2.723	2.231

## Sheet: Supplementary Fig. 4
Supplementary Fig. 4c
	MHCII+ F4/80+ of CD45+ (%)
	n = 4 mice/group	WT	Lats1/2iΔPβC
	#1	10.3	10.4
	#2	10.8	11
	#3	12	13.4
	#4	14.4	12.6
	Mean	11.875	11.85
	SD	1.82825	1.38924
	P value	0.8857
	Two-tailed Mann-Whitney U test

## Sheet: Supplementary Fig. 5
Supplementary Fig. 5c
	LV density (AU)	Small intestinal submucosa			LV density (AU)	Ear skin			LV density (AU)	Tracheal mucosa			LV density (AU)	Diaphragm central tendon
	n = 4 mice/group	WT	Lats1/2iΔPβC		n = 4 mice/group	WT	Lats1/2iΔPβC		n = 4 mice/group	WT	Lats1/2iΔPβC		n = 4 mice/group	WT	Lats1/2iΔPβC
	#1	1.0514	0.9145		#1	1.0227	1.0697		#1	0.9245	1.001		#1	1.1354	0.9394
	#2	0.9998	0.9882		#2	0.8937	0.8287		#2	1.072	0.9838		#2	0.8361	0.7462
	#3	0.978	0.9865		#3	1.1381	0.9732		#3	0.9848	0.8104		#3	0.7667	0.9092
	#4	0.9708	1.0226		#4	0.9455	0.9042		#4	1.0187	0.9902		#4	1.2619	1.3023
	Mean	1	0.97795		Mean	1	0.94395		Mean	1	0.94635		Mean	1.00002	0.974275
	SD	0.0364172	0.0454521		SD	0.106234	0.10252		SD	0.0618196	0.0909109		SD	0.236796	0.23457
	P value	0.8857			P value	0.6857			P value	0.4857			P value	>0.999999
	Two-tailed Mann-Whitney U test				Two-tailed Mann-Whitney U test				Two-tailed Mann-Whitney U test				Two-tailed Mann-Whitney U test

## Sheet: Supplementary Fig. 6
Supplementary Fig. 6h
	Number of sprouts/spheroid
	n = 4 ~ 7 spheroid/group	BSA	Wisp2	TNFSF15	BDNF	EBI3	ANGPT2	VEGF-C	VEGF-C + Wisp2	VEGF-C + TNFSF15	VEGF-C + BDNF	VEGF-C + EBI3	VEGF-C + ANGPT2
	#1	6	1	1	6	6	7	25	17	22	23	19	23
	#2	3	5	7	8	3	2	22	12	19	14	20	18
	#3	3	7	5	3	4	4	14	23	18	19	25	19
	#4	4	4	4	5	3	5	20	19	13	28	20	25
	#5	7	6		3	3	6		26	26	15	18	12
	#6				4		3		22	13			18
	#7								25
	Mean	4.6	4.6	4.25	4.83333	3.8	4.5	20.25	20.5714	18.5	19.8	20.4	19.1667
	SD	1.81659	2.30217	2.5	1.94079	1.30384	1.87083	4.64579	4.92805	5.0892	5.80517	2.70185	4.53505
	P value	0.9048 (Wisp2 vs. BSA); >0.9999 (TNFSF15 vs. BSA); 0.9048 (BDNF vs. BSA); 0.6032 (EBI3 vs. BSA); 0.9654 (ANGPT2 vs. BSA); 0.0159 (VEGF-C vs. BSA); 0.8939 (VEGF-C+Wisp2 vs. VEGF-C); 0.5095 (VEGF-C+TNFSF15 vs. VEGF-C); 0.9762 (VEGF-C+BDNF vs. VEGF-C); 0.8095 (VEGF-C+EBI3 vs. VEGF-C); 0.6476 (VEGF-C+ANGPT2 vs. VEGF-C)
	Two-tailed Mann-Whitney U test

## Sheet: Supplementary Fig. 7
Supplementary Fig. 7a		Lymphangiogenic factors							Supplementary Fig. 7c
	Relative mRNA expression (fold)	Vegfc		Vegfd		Vegfa				Canonical Signaling (IPA)
	n = 4 mice/group	WT	Lats1/2iΔPβC	WT	Lats1/2iΔPβC	WT	Lats1/2iΔPβC			Enriched signaling	Activation Z-score
	#1	0.766419	2.69782	1.05101	2.97643	0.963296	1.36204			VEGF	0.816
	#2	1.24764	4.88695	0.872554	3.19021	0.509957	0.539862			Angiopoietin	1.342
	#3	0.916297	4.03477	0.826055	1.5789	1.44697	1.43525			Rho Family GTPases	1.886
	#4	1.06964	3.11017	1.25038	2.02348	1.07978	1.42619			PAK	1.89
	Mean	1	3.68243	1	2.44225	1	1.19084			Cdc42	1.897
	SD	0.206352	0.978426	0.19304	0.767145	0.386278	0.435205			RhoA	1.941
	P value	0.0286		0.0286		0.6857				Actin Cytoskeleton	2.138
	Two-tailed Mann-Whitney U test									Paxillin	2.236
										Integrin	2.5
		VEGF-C activation factors								Rac	2.646
	Relative mRNA expression (fold)	Ccbe1		Adamts3						Regulation of Actin-based Motility by Rho	3
	n = 4 mice/group	WT	Lats1/2iΔPβC	WT	Lats1/2iΔPβC
	#1	0.892257	1.86219	0.92753	0.969621
	#2	0.731332	2.17874	0.999114	0.770532
	#3	0.834415	3.46449	0.418495	0.339411
	#4	1.542	3.65605	1.65486	0.972837
	Mean	1	2.79037	1	0.7631
	SD	0.367409	0.901748	0.50736	0.297886
	P value	0.0286		0.4857
	Two-tailed Mann-Whitney U test
		Anti-lymphangiogenic factors
	Relative mRNA expression (fold)	Tgfb		Ifng
	n = 4 mice/group	WT	Lats1/2iΔPβC	WT	Lats1/2iΔPβC
	#1	0.575967	1.44399	0.606627	0.848439
	#2	0.600008	1.35183	0.851974	1.30938
	#3	1.8243	1.37513	1.12492	0.778127
	#4	0.999726	1.90561	1.41648	0.687587
	Mean	1	1.51914	1	0.905883
	SD	0.582885	0.260601	0.349148	0.276937
	P value	0.2		0.6857
	Two-tailed Mann-Whitney U test

[truncated: 8 more sheets: Supplementary Fig. 8, Supplementary Fig. 9, Supplementary Fig. 10, Supplementary Fig. 11, Supplementary Fig. 12, Supplementary Fig. 15, Supplementary Fig. 16, Full unedited blot]
